# Supplementary material for: iCARE: An R package to build, validate and apply absolute risk models
Source: PLoS One. 2020 Feb 5;15(2):e0228198. doi: 10.1371/journal.pone.0228198 (PMC7001949; doi:10.1371/journal.pone.0228198)
Supplement: S1 Data — (ZIP) [file pone.0228198.s001.zip]

Archive with 3 entries (2 files):
- bc_data.rda
- __MACOSX/
- __MACOSX/._bc_data.rda
